# Supplementary material for: Effects of Mediterranean Diet or Low-Fat Diet on Blood Fatty Acids in Patients with Coronary Heart Disease. A Randomized Intervention Study
Source: Nutrients. 2021 Jul 13;13(7):2389. doi: 10.3390/nu13072389 (PMC8308706; doi:10.3390/nu13072389)
Supplement: Supplementary file 1 [file nutrients-13-02389-s001.zip]

Archive with 1 entries (1 files):
- nutrients-1282778-supplementary.pdf
